# Supplementary material for: Network based transcription factor analysis of regenerating axolotl limbs
Source: BMC Bioinformatics. 2011 Mar 18;12:80. doi: 10.1186/1471-2105-12-80 (PMC3240668; doi:10.1186/1471-2105-12-80)
Supplement: Additional file 1 — Axolotl proteomics data with its respective human orthologs, gene symbol and fold changes at 1, 4, and 7 dpa. FC_1 D refers to the fold change at 1 dpa with respect to control. FC_4 D and FC_7 D can be similarly interpreted. A negative value implies downregulation with respect to control and a positive fold change value implies upregulation. [file 1471-2105-12-80-S1.XLS]

## Sheet: Sheet1
Original_ID (from proteomics data - Rao et al, 2009)	Human_ortholog	Gene_symbol	FC_1D	FC_4D	FC_7D
NP_001084351	NP_000029	APC	-1.09576	1.15839	1.22302
NP_001084351	NP_000083	COL4A4	-1.09576	1.15839	1.22302
NP_000083	NP_000214	KRT12	-1.07146	-1.12742	-1.23969
NP_001116496	NP_000247	MYBPC3	-1.40457	-1.14123	1.2702
NP_001106379	NP_000248	MYH7	-1.19216	-1.34005	-1.51487
NP_000248	NP_000250	MYO5A	-1.15	-1.34	-1.57
NP_000250	NP_000356	TPI1	-1.37325	-1.11522	1.16307
NP_001080476	NP_000415	KRT5	-1.16002	-1.12101	-1.14868
NP_001079053	NP_000423	MYL2	-1.12137	-1.05392	1.1414
NP_001107717	NP_000691	ANXA1	-1.39	-1.53	-1.88
NP_001006702	NP_000761	CYP2C8	-1.11165	-1.07311	1.08316
NP_001037917	NP_000909	P4HB	-1.24141	-1.55496	-2.41673
NP_000909	NP_000959	RPL4	-1.32	-1.11	-1.07
EAW77774	NP_000974	RPL22	-1.08727	1.21701	1.30911
NP_000974	NP_000993	RPLP0	-1.04688	1	-1.28176
NP_989067	NP_001004705	OR4D10	-1.08107	1	1.25292
NP_001004705	NP_001005335	HNRNPL	-1.25913	-1.34475	-1.19353
NP_001005335	NP_001005386	ACTR2	-1.11673	1.056	1.14139
NP_001089193	NP_001008844	DSP	-1.18291	1.05613	1.17533
NP_001008844	NP_001008938	CKAP5	-1.30339	-1.13879	1
NP_001090169	NP_001017963	HSP90AA1	-1.07945	-1.25807	-1.60371
NP_001017963	NP_001018006	TPM1	-1.53345	1	1.22834
NP_001084756	NP_001029249	HIST2H4B	-1.17116	-1.45095	-2.10278
NP_073177	NP_001030126	SORBS1	-1.46599	-1.26462	-1.19867
NP_001030126	NP_001036816	TPM3	-1.22408	-1.57187	-2.20394
NP_689476	NP_001074248	MYO1C	-1.11	-1.43	-1.96
CAA67131	NP_001092103	AKT1S1	-1.42725	-1.19542	1.22038
NP_001011102	NP_001092284	SRL	-1.25489	-1.08569	-1.11839
NP_001092284	NP_001093	ACTN1	-1.26142	-1.17693	-1.15109
NP_001072666	NP_001093582	MYH2	-1.11924	-1.15816	-1.22881
NP_001093582	NP_001150	AOX1	-1.0677	-1.34894	-1.56569
AAB83966	NP_001168	ARL1	-1.37267	-1.23174	1.3534
NP_001168	NP_001407	EIF4A1	-1.23355	1	1.30028
NP_001011139	NP_001408	EIF4B	-1.2563	1	1.05866
NP_001408	NP_001419	ENO1	-1.08896	1.05966	1.16492
NP_001419	NP_001427	FBL	-1.17882	-1.16177	-1.1644
NP_001427	NP_001448	FLNB	-1.40032	-1.34284	1
NP_001448	NP_001485	GDI2	-1.10102	1.04666	1.16707
NP_001485	NP_001616	AK2	-1.13014	1	1
CAJ81568	NP_001677	ATP5B	-1.04986	-1.1364	1.14748
NP_001001256	NP_001704	BHMT	-1.11131	-1.0891	-1.0485
NP_001704	NP_001918	DES	-1.07558	-1.15853	-1.29577
NP_001080177	NP_001967	ENO3	-1.16063	-1.04957	-1.29794
NP_001080346	NP_002068	GOLGA1	-1.16131	-1.21628	-1.2813
NP_002068	NP_002176	IL7R	-1.06642	-1.48982	-1.84923
NP_002176	NP_002267	KRT19	-1.26207	1	1.6427
CAJ81613	NP_002379	MCM3	-1.40214	1.25536	1.83798
NP_001080158	NP_002467	MYL4	-1.18475	-1.17964	-1.52235
NP_000249	NP_002468	MYL5	-1.48867	-1.62066	-2.06416
NP_002468	NP_002559	PABPC1	-1.44845	-1.68745	-2.04427
NP_001005051	NP_002624	PGM1	-1.09494	1.11011	1.33764
NP_001001251	NP_002802	PSMD7	-1.34362	-1.27075	-1.16659
NP_001015819	NP_002845	PVALB	-1.14775	1	1.1893
NP_001015897	NP_003008	SFRS3	-1.16028	-1.35232	-2.55626
NP_001005054	NP_003085	SNRPE	-1.19904	1.12664	1.36427
NP_003085	NP_003135	SSR1	-1.23195	-1.09787	1.13205
NP_001016912	NP_003157	SULT1A3	-1.29718	1	1.0769
NP_003157	NP_003176	TAF4	-1.09123	1	1.10156
NP_001072285	NP_003270	TNNC2	-1.27945	-1.19717	1.10956
NP_988957	NP_003280	TPM2	-1.30172	-1.42915	-1.59822
NP_003280	NP_003290	HSP90B1	-1.20514	-1.36453	-1.59739
NP_001084280	NP_003322	TYK2	-1.14647	1.18587	1.26164
NP_003322	NP_003365	VDAC1	-1.1378	1.14188	1.17265
NP_001080684	NP_003397	YWHAZ	-1.38901	-1.2459	-1.1888
NP_001080117	NP_003564	LTBP4	-1.2171	-1.06936	1
NP_003564	NP_003676	KHSRP	-1.40844	-1.31495	1.11017
NP_003676	NP_003737	DYNLL1	-1.07092	1	1.05869
NP_001005077	NP_003895	ZNF259	-1.25815	-1.14345	-1.23984
EAW67267	NP_003900	CPNE3	-1.29819	1.08492	1.76063
NP_001083652	NP_004030	ANXA2	-1.17525	-1.136	1
NP_001081284	NP_004083	ECHS1	-1.05936	-1.36437	-1.70941
NP_001005437	NP_004147	PPP2CB	-1.11913	-1.16494	-1.27504
NP_001005443	NP_004166	SNRPD3	-1.15869	-1.14285	1.07496
NP_004166	NP_004246	COX5A	-1.33116	-1.09097	1
ABY21330	NP_004297	ANXA13	-1.37762	-1.34594	-1.35007
NP_001086518	NP_004309	ASPH	-1.13488	1	1.1229
EAW86843	NP_004415	E4F1	-1.68746	-1.71467	-1.47172
NP_001072166	NP_004528	NAP1L1	-1.57173	-1.21558	1.13722
NP_001082010	NP_004684	KRT75	-1.16055	1.13762	1.15641
NP_001095227	NP_004850	CLTC	-1.81616	-1.36006	-1.12256
NP_009029	NP_004915	ACTN4	-1.13706	-1.11318	-1.1613
NP_001135513	NP_004951	FUS	-1.15161	-1.24602	-1.44299
NP_004951	NP_004957	HNRNPF	-1.3933	-1.20052	1.2465
NP_004957	NP_004999	NHP2L1	-1.45645	1	-1.07525
NP_001080724	NP_005023	PLS3	-1.1394	-1.15889	-1.27143
NP_005023	NP_005137	SART1	-1.13578	-1.10321	-1.09172
NP_001079496	NP_005156	ALDOC	-1.25309	-1.23408	-1.14836
NP_005156	NP_005172	CA3	-1.08358	-1.12218	-1.25601
NP_005172	NP_005262	GLUD1	-1.27588	-1.26979	1.08551
NP_001011138	NP_005304	PDIA3	-1.13381	-1.20443	-1.20517
NP_005304	NP_005339	HSP90AA1	-1.31054	-1.1771	1
NP_001092042	NP_005380	PCMT1	-1.36765	-1.07628	1.07736
NP_001080886	NP_005580	ALDH6A1	-1.38129	-1.09693	1.18756
NP_005580	NP_005600	PYGM	-1.10551	1.13418	1.16103
NP_005600	NP_005733	PDIA6	-1.2295	-1.21777	-1.16248
NP_001007974	NP_005830	SRRM1	-1.16113	1.13574	1.13308
NP_001131046	NP_005922	MICB	-1.26819	-1.1414	1.08562
NP_005922	NP_005966	PTK6	-1.28112	-1.19517	1.63491
EAW75262	NP_005991	TUBA4A	-1.53888	-1.315	-1.24044
NP_001016694	NP_006043	DSCR3	-1.13196	1.07533	1.15552
NP_006043	NP_006073	TUBA1B	-1.07557	-1.10319	-1.36095
NP_001095253	NP_006138	IRF6	-1.07512	1.14541	1.17274
NP_001025560	NP_006151	NEUROD2	-1.41394	-1.48826	-1.65052
NP_006151	NP_006316	RAN	-1.04714	-1.06156	-1.27975
CAJ83821	NP_006422	CCT2	-1.27681	-1.05555	1
NP_001006757	NP_006423	NPC2	-1.13698	1.09212	1.10537
NP_001007988	NP_006466	POSTN	-1.18465	-1.15613	-1.44842
NP_006466	NP_006748	TNNT3	-1.72529	-1.3163	1.25274
AAI08872	NP_006752	YWHAE	-1.1747	-1.71229	-2.01347
NP_001080705	NP_008855	SFRS1	-1.25923	-1.1074	-1.04689
AAI23123	NP_031381	HSP90AB1	-1.1066	-1.12079	1.0681
AAX38250	NP_036221	ABCB10	-1.35666	1.08814	1.35424
NP_036221	NP_036233	TRIM29	-1.05005	-1.07371	-1.21142
NP_001079575	NP_036339	HNRNPH3	-1.38813	1	1.19796
NP_001120907	NP_036453	LSM4	-1.31231	-1.26601	-1.18555
NP_989371	NP_037424	MYLPF	-1.40038	-1.12359	1.15491
NP_037424	NP_037473	OLA1	-1.07	-1.38	-1.76
NP_001008044	NP_037506	PDCD6IP	-1.08392	1	1.08942
NP_037506	NP_037518	SLC25A24	-1.33202	-1.12144	-1.28042
NP_001011047	NP_055066	SLC25A13	-1.71182	1.31587	2.57023
NP_001107969	NP_055205	SND1	-1.61177	-1.30071	-1.17625
NP_055205	NP_055240	INVS	-1.16314	1	1.1759
NP_055240	NP_055279	TINAG	-1.71182	1.31587	2.57023
AAF08931	NP_055437	VWA5A	-1.67985	-2.00739	-2.77376
NP_001008062	NP_055995	SYNE2	-1.24843	-1.13471	1
NP_055995	NP_056509	ZNF777	-1.67587	1.20092	2.67489
NP_056509	NP_056989	TRIM24	-2.57635	-2.22936	-1.43117
NP_001089077	NP_057336	BIRC6	-1.21105	-1.48163	-1.74943
NP_057336	NP_057376	TRAP1	-1.27833	-1.08951	1.27465
NP_057376	NP_057487	CWC15	-1.28116	1.14043	1.3418
NP_057487	NP_057688	JMJD1B	-1.26054	-1.74343	-3.32514
NP_001074725	NP_058197	OAS2	-1.05003	-1.67307	-6.82065
EAW98026	NP_059447	MVP	-1.10484	1.41627	1.50699
NP_059447	NP_060868	CACNA2D3	-1.08637	-1.07557	1
NP_060868	NP_061889	KRT24	-1.24854	1	1.61799
NP_001079038	NP_062543	HNRNPH2	-1.53295	-1.6127	-1.45104
NP_001086923	NP_065935	MYH7B	-1.23955	-1.11401	-1.25433
NP_065935	NP_066298	HIST1H3F	-1.07492	-1.24032	-1.39196
NP_066298	NP_066402	HIST1H2BJ	-1.36232	-1.08949	1.08491
AAA49763	NP_067028	RHOU	-1.21431	-1.13084	-1.20153
BAB18640	NP_068758	FKBP10	-1.16041	1	1.19102
NP_068758	NP_071376	TNN	-1.33658	-1.2225	-1.16685
NP_071376	NP_078958	TBC1D17	-1.14037	1	1.10076
NP_001072902	NP_112556	HNRNPAB	-1.13241	-1.33277	-1.44511
NP_001039236	NP_112598	EPPK1	-1.12694	1.04523	1
EAW82176	NP_113605	MARK4	-1.245	1	1.2474
NP_113605	NP_115560	SYDE2	-1.43076	-1.6174	-1.24841
NP_115560	NP_115886	ZNF559	-1.37296	1.08948	-1.11063
NP_115886	NP_149106	TBCKL	-1.30732	-1.06503	1.44096
NP_149106	NP_149162	COL2A1	-1.1739	1.06323	1.22398
NP_001081258	NP_201583	SOX6	-1.10042	-1.1527	-1.22151
NP_201583	NP_203751	FHDC1	-1.11394	1.15765	1.23102
NP_203751	NP_219493	DIXDC1	-1.21568	-1.45489	-2.06329
NP_219493	NP_443075	OBSCN	-1.23364	-1.25822	-1.40105
NP_443075	NP_443179	ALPK2	-1.24223	-1.40292	1.14762
NP_443179	NP_598014	DCN	-1.43415	-1.05704	2.36951
NP_598014	NP_612412	MYL10	-1.1379	-1.11813	-1.2313
NP_612412	NP_620061	PGK2	-1.06654	-1.3623	-1.34115
NP_001086928	NP_620169	PNPLA5	-1.17533	1.07483	1.22402
NP_620169	NP_620481	CNTNAP4	-1.18273	-1.14728	-1.42303
NP_620481	NP_631907	SFRS12	-1.23393	-1.3849	-1.37518
NP_631907	NP_644810	WDR36	-1.5904	-1.63933	-1.50529
NP_001079698	NP_671512	SGMS1	-1.31038	-1.07707	-1.19255
NP_671512	NP_683720	PSMB8	-1.458	-1.41222	-1.318
NP_001080028	NP_694546	PSMC4	-1.45239	1	1.4908
NP_001008010	NP_705694	KRT13	-1.35172	-1.08798	1
NP_001079175	NP_777615	ATP2A3	-1.22984	-1.1125	1.21198
NP_001072333	NP_821133	TUBB	-1.297	-1.2734	-1.30018
NP_001080566	NP_892018	TMPRSS9	-1.05645	1.05267	1
NP_892018	XP_496041	LOC440243	-1.06881	-1.69677	-6.94832
NP_001005828	NP_000025	ALDOA	-1.05005	-1.07371	-1.21142
NP_989131	NP_000079	COL1A1	1.06145	-1.07211	-1.15904
NP_001080821	NP_000104	TOR1A	1.65567	1.21633	1.49036
EAW87907	NP_000136	FSHR	1.65567	1.21633	1.49036
XP_001375482	NP_000260	NME1	1.26127	1.14813	1.19155
NP_000260	NP_000384	COL5A2	1.35448	1.39062	1.56947
NP_000384	NP_000500	FGG	1.92324	1.24379	-1.37009
NP_001080639	NP_000611	NOS1	4.64033	2.16714	1.2388
NP_001079155	NP_000967	RPL12	4.93226	1.90995	1.16417
CAJ82729	NP_000969	RPL23	1.70361	1	-1.53583
NP_001011231	NP_000984	RPL31	1.3635	-1.19106	-1.33911
NP_000984	NP_001001	RPS6	1.37244	1.58075	1.60309
NP_001080589	NP_001002858	ANXA2	1.22326	1.14647	1.34544
NP_004030	NP_001005285	OR2AT4	1.26251	1.14542	1
XP_001174950	NP_001013	RPS19	1.66895	1.37946	2.00935
NP_001080796	NP_001013861	EXOC7	1.56334	1.45908	1.44737
NP_001013861	NP_001014	RPS20	1.45915	1.40719	1.35837
XP_001096650	NP_001017992	ACTBL2	1.62987	1.79782	3.60728
NP_001017992	NP_001020750	NDEL1	1.14647	1	-1.13928
NP_001020750	NP_001025062	PGAM4	1.12895	1.19332	1.16586
NP_001025062	NP_001032370	PALM2	1.09785	1	1.27533
NP_001032370	NP_001035807	HIST2H2AA4	1.60864	-1.83963	-1.98237
NP_001035807	NP_001040625	NET1	1.34422	1.27066	1.37576
NP_001040625	NP_001073883	CCDC88C	2.05589	1.61073	2.75555
XP_001144232	NP_001084	ACACB	1.52234	2.03487	2.37335
NP_001084	NP_001120694	CACNA1A	1.27111	1.12183	-1.37303
NP_001120693	NP_001142	SLC25A4	1.59786	1.53649	1.16022
NP_001142	NP_001222	CASQ1	1.19098	1.38288	1.71229
NP_988894	NP_001291	KLF6	1.60899	1.14112	1.19017
AAB94793	NP_001531	HSPB1	1.36164	1.12358	-1.32279
NP_001087285	NP_001604	ACTA2	1.05788	-1.1483	-1.32188
NP_001080060	NP_001605	ACTG1	1.23057	-1.09726	-1.34517
NP_001605	NP_001786	CDH5	1.1537	1.05885	-1.06139
NP_001786	NP_001949	EEF1A2	1.6192	1.53135	1.16157
NP_001080856	NP_001990	FBN2	1.08681	1.56624	1.4707
NP_000129	NP_002096	H2AFX	1.08827	1	1.25408
NP_001015968	NP_002097	H2AFZ	1.39984	1.36	1.52
NP_001079528	NP_002257	KPNA2	1.59773	1	1
NP_001080459	NP_002435	MSN	1.12117	-1.0622	-1.48147
NP_001025629	NP_002464	MYH9	1.33063	1.28279	1.83332
NP_002464	NP_002565	PRDX1	1.05349	1	-1.07116
NP_001011135	NP_003289	NR2C2	1.1237	1.05144	1.23762
AAH51670	NP_003325	UBA1	2.32387	2.06219	2.0545
NP_001080185	NP_003520	HIST1H3A	1.04798	-1.0989	-1.16534
ABD91480	NP_003585	TTF2	1.39156	1.04544	1
XP_001922220	NP_003595	IRS4	1.06794	1.14481	1.31322
NP_003595	NP_003887	ST3GAL5	2.05671	2.08737	2.56228
NP_003887	NP_004068	CS	2.06901	1.86696	1.96301
NP_001017313	NP_004431	EPHA7	1.06794	-1.05552	-1.0782
NP_004431	NP_004534	NEB	1.20834	1.17666	1.40989
CAA58788	NP_004545	NFATC4	1.14998	1	-1.50631
AAA79175	NP_004680	MTA1	1.32024	1.12416	-1.49289
NP_001011163	NP_004989	MYO1E	1.21848	1.48512	1.74951
NP_001080439	NP_005132	FGB	2.43809	-1.05061	1
NP_001081418	NP_005135	HR	3.38939	1.62992	1.13574
NP_005135	NP_005194	COL13A1	1.28981	1.17035	-1.39181
NP_005194	NP_005656	EVI5	1.41281	1.49233	2.66279
NP_005656	NP_005954	MYH1	4.00458	3.29019	3.85014
NP_001006805	NP_006009	NIACR2	1.025	-1.21491	-1.47547
NP_006009	NP_006059	TLR6	2.37674	1.60916	2.64857
NP_006059	NP_006089	GNB2L1	1.70896	1.30947	-1.17001
NP_001080133	NP_006132	DYNC1LI2	1.08373	1.16463	1.22399
NP_006132	NP_006268	ITSN2	1.32024	1.07091	-1.13002
NP_006268	NP_006299	HSPB3	2.85571	1.95634	2.32454
NP_006299	NP_006528	USP3	1.12033	1.17119	1.29835
XP_001173962	NP_008832	MYO9A	1.12394	1	1.68748
AAZ85978	NP_009220	MME	2.21397	1	1
NP_009220	NP_031401	TARDBP	1.27838	1.12879	-1.29825
AAM33247	NP_036425	PXDN	1.065	1.21505	1.20989
AAI50790	NP_055325	PCLO	1.50971	1.35941	1.27769
NP_055325	NP_055445	ZNF592	1.24011	1.27599	1.44416
NP_001072160	NP_055490	CROCC	1.29776	1.09682	1.19784
NP_055490	NP_055644	DDX46	1.06034	1.15594	1.31366
NP_055644	NP_055730	ANKRD26	1.18473	-1.23484	-2.21592
NP_001133355	NP_055831	MAST3	1.52511	1.92864	1.84106
NP_055831	NP_056020	ATP11A	1.87319	1.1445	1
NP_056020	NP_056261	AHCTF1	1.207	1.95762	2.71528
NP_056261	NP_057452	ISYNA1	1.47023	1.45269	1.75844
NP_057452	NP_057661	RAB6B	2.19844	1.64001	2.59161
NP_001090835	NP_060090	ILF3	1.15009	1.35823	1.45505
NP_001083930	NP_061119	H2AFY2	1.13621	1.18168	1.27916
NP_001080881	NP_064706	MNT	1.28924	1.29969	1.58849
NP_064706	NP_064714	PAPPA2	1.10793	-1.26212	-2.388
NP_064714	NP_065176	NAV1	1.22475	1.15046	1.30218
NP_065176	NP_065822	HACE1	1.416	1.44956	2.11117
NP_065822	NP_066284	DHRS4	1.38209	1.31832	1.47795
NP_066284	NP_078950	LIN28	4.44661	3.93224	4.21087
NP_078950	NP_085072	MATN2	1.19697	1.56547	1.42198
NP_989238	NP_085080	MATN4	1.20737	1.2022	1
AAI41812	NP_112583	PMFBP1	1.11268	1.08498	-1.56962
NP_112583	NP_490645	WNT8A	2.85571	1.95634	2.32454
NP_490645	NP_524144	MYL1	1.73946	1.65137	2.42591
NP_524144	NP_542376	COL12A1	1.1117	-1.21616	-1.27559
NP_542376	NP_596869	TTN	1.31671	1.05145	-1.11776
AAT09768	NP_631918	DAGLB	1.87319	1.1445	1
NP_631918	NP_665917	NEK11	3.88311	1.25536	1.49142
NP_665917	NP_689547	TARSL2	1.43185	1.12454	-1.05463
NP_001096223	NP_699165	SCARF2	1.08382	-1.20819	-1.73726
NP_699165	NP_778235	HIST2H2AB	1.77428	1.14785	1.45934
AAA49762	NP_940888	RPL7L1	1.11515	1.3797	1.65524
XP_001501525	NP_954659	MATR3	2.47354	1.53877	1.17059
NP_954659	NP_958357	ZNF644	1.35616	1.37032	1.30366
NP_958357	NP_997647	FN1	1.27838	1.12879	-1.29825
NP_001025695	XP_292596	LOC342541	1.44742	1.36657	1.37221
XP_292596	NP_001019770	HIST2H2BF	1.10339	1.40199	1.29539
CAJ82556	NP_002461	MYH3	1	-1.12759	-1.48256
NP_002461	NP_002701	PPP1CC	1	-1.25176	-1.46895
NP_998835	NP_038479	MYOF	1	-1.07053	-1.18652
NP_038479	NP_060003	MYH4	1	-1.45169	-1.95228
NP_060003	NP_060009	DNAH3	1	-1.24513	-1.50896
NP_060009	NP_066272	PDLIM1	1	-1.13272	-1.36737
NP_001082426	NP_068598	FASTKD5	1	-1.1464	-1.29355
NP_068598	NP_644670	EHD4	1	-1.06168	-1.53223
NP_644670	NP_742113	CAMK2D	1	-1.12598	-1.22099
NP_001083858	NP_777283	AK5	1	-1.04933	-1.24705
NP_001087683	NP_000843	GSTP1	1	-1.13321	-1.20461
NP_000843	NP_000980	RPL30	1	1.22488	1.15281
NP_001080621	NP_001022	RPS28	1	1.1812	1.24336
XP_001718231	NP_001952	EEF2	1	1.17763	1.16756
NP_989255	NP_002130	RBMX	1	1.15016	1.21318
AAC24858	NP_002939	RPL15	1	1.49409	1.7726
NP_001011478	NP_004721	ETF1	1	1.08061	1.3156
NP_004721	NP_006077	TUBB3	1	1.27049	1.37992
NP_001072450	NP_056455	SERBP1	1	1.08009	1.08126
NP_001016153	NP_114032	HNRNPU	1	1.07309	1.17086
NP_001090833	NP_114436	B3GNT5	1	1.0851	1.13049
XP_001134746	NP_742024	ABTB1	1	1.15897	1.37999
NP_001085207	NP_892021	ZNF326	1	1.11809	1.08356
NP_892021	NP_001144	ANXA4	1	1.231	1.1435
NP_001016047	NP_003893	FUBP1	1	1	1.14814
NP_989293	NP_004406	DSP	1	1	1.22113
