# Supplementary material for: Network based transcription factor analysis of regenerating axolotl limbs
Source: BMC Bioinformatics. 2011 Mar 18;12:80. doi: 10.1186/1471-2105-12-80 (PMC3240668; doi:10.1186/1471-2105-12-80)
Supplement: Additional file 2 — Biological process enrichment for the protein categories in Figure 1. The DAVID tool was used to obtain the biological process enrichment for each category of proteins represented in Figure 1. The associated biological process terms, number of proteins (count), percentage, p-value, and genes obtained from the DAVID tool are mentioned for each group of proteins. [file 1471-2105-12-80-S2.XLS]

## Sheet: 1d-
Term	Count	%	PValue	Genes
BP00060:Protein metabolism and modification	15	30.6122	0.0314229	NP_031381,NP_057376,NP_000959,NP_003676,NP_006422,NP_003322,NP_005733,NP_003290,NP_683720,NP_036233,NP_001408,NP_001407,NP_002802,NP_003135,NP_055240
BP00285:Cell structure and motility	9	18.3673	0.016631	NP_001448,NP_002267,NP_067028,NP_112598,NP_821133,NP_001005386,NP_005991,NP_006073
BP00286:Cell structure	8	16.3265	0.00338254	NP_001448,NP_002267,NP_112598,NP_821133,NP_001005386,NP_005991,NP_006073
BP00203:Cell cycle	8	16.3265	0.0230911	NP_000029,NP_004528,NP_821133,NP_001005386,NP_005991,NP_002802,NP_006073
BP00125:Intracellular protein traffic	8	16.3265	0.0269477	NP_821133,NP_001005386,NP_005991,NP_001485,NP_001168,NP_003135,NP_006073
BP00047:Pre-mRNA processing	5	10.2041	0.00882576	NP_112556,NP_001005335,NP_003676,NP_003008,NP_002559
BP00287:Cell motility	5	10.2041	0.0193896	NP_001448,NP_821133,NP_005991,NP_006073
BP00282:Mitosis	5	10.2041	0.0227241	NP_821133,NP_001005386,NP_005991,NP_006073
BP00206:Chromosome segregation	4	8.16327	0.00464718	NP_821133,NP_005991,NP_006073
BP00062:Protein folding	4	8.16327	0.0137398	NP_003290,NP_057376,NP_031381,NP_006422
BP00048:mRNA splicing	4	8.16327	0.0212562	NP_112556,NP_001005335,NP_003676,NP_003008

## Sheet: 7d-
Term	Count	%	PValue	Genes
BP00286:Cell structure	9	47.3684	5.09149e-07	NP_001605,NP_006132,NP_542376,NP_000384,NP_002464,NP_000079,NP_001017992,NP_085080
BP00285:Cell structure and motility	9	47.3684	2.46393e-05	NP_001605,NP_006132,NP_542376,NP_000384,NP_002464,NP_000079,NP_001017992,NP_085080
BP00204:Cytokinesis	3	15.7895	0.00786371	NP_001605,NP_001017992
BP00126:Exocytosis	3	15.7895	0.0167464	NP_001605,NP_001017992
BP00124:Cell adhesion	4	21.0526	0.0378089	NP_542376,NP_000384,NP_000079,NP_085080
BP00129:Endocytosis	3	15.7895	0.045667	NP_001605,NP_001017992
BP00282:Mitosis	3	15.7895	0.0733456	NP_001605,NP_001017992

## Sheet: 1d-4d-
Term	Count	%	PValue	Genes
BP00048:mRNA splicing	4	10.5263	0.00826498	NP_036453,NP_004166,NP_003085,NP_008855
BP00047:Pre-mRNA processing	4	10.5263	0.0196356	NP_036453,NP_004166,NP_003085,NP_008855

## Sheet: 4d-7d-
Term	Count	%	PValue	Genes
BP00173:Muscle contraction	7	29.1667	2.28074e-07	NP_742113,NP_066272,NP_002461,NP_038479,NP_524144,NP_060003,NP_005954
BP00204:Cytokinesis	4	16.6667	0.000502937	NP_001604,NP_002461,NP_060003,NP_005954
BP00282:Mitosis	4	16.6667	0.0150615	NP_001604,NP_002461,NP_060003,NP_005954
BP00250:Muscle development	3	12.5	0.018767	NP_002461,NP_060003,NP_005954

## Sheet: 1d-4d-7d-
Term	Count	%	PValue	Genes
BP00193:Developmental processes	21	23.5955	0.00765587	NP_003737,NP_004030,NP_001918,NP_219493,NP_000423,NP_002845,NP_000248,NP_598014,NP_001018006,NP_065935,NP_003280,NP_003270,NP_006043,NP_004684,NP_001036816,NP_037424,NP_002468,NP_001093582,NP_006151,NP_612412
BP00285:Cell structure and motility	19	21.3483	1.72972e-05	NP_004030,NP_001918,NP_000423,NP_001008938,NP_001093,NP_001030126,NP_001018006,NP_005023,NP_061889,NP_003280,NP_203751,NP_004915,NP_113605,NP_004684,NP_149162,NP_001036816,NP_037424,NP_002468,NP_612412
BP00173:Muscle contraction	16	17.9775	6.16628e-14	NP_006748,NP_000423,NP_002845,NP_000247,NP_000248,NP_001018006,NP_065935,NP_003280,NP_003270,NP_001036816,NP_037424,NP_002468,NP_002467,NP_001093582,NP_612412
BP00248:Mesoderm development	15	16.8539	1.41296e-06	NP_004030,NP_000423,NP_002845,NP_000248,NP_598014,NP_001018006,NP_065935,NP_003280,NP_003270,NP_001036816,NP_002468,NP_037424,NP_001093582,NP_612412
BP00250:Muscle development	13	14.6067	1.32778e-11	NP_065935,NP_003280,NP_003270,NP_002845,NP_000423,NP_000248,NP_001036816,NP_037424,NP_002468,NP_001093582,NP_001018006,NP_612412
BP00286:Cell structure	13	14.6067	0.000197662	NP_001918,NP_001008938,NP_001093,NP_001030126,NP_001018006,NP_061889,NP_005023,NP_003280,NP_113605,NP_004915,NP_149162,NP_004684,NP_001036816
BP00001:Carbohydrate metabolism	8	8.98876	0.0346483	NP_001419,NP_004083,NP_002624,NP_001967,NP_005600,NP_001030126,NP_000356,NP_005156
BP00005:Glycolysis	4	4.49438	0.00177581	NP_001419,NP_001967,NP_000356,NP_005156
BP00204:Cytokinesis	4	4.49438	0.020269	NP_065935,NP_000248,NP_001093582
BP00048:mRNA splicing	4	4.49438	0.0891162	NP_036339,NP_644810,NP_062543,NP_057487

## Sheet: 1d+
Term	Count	%	PValue	Genes
BP00204:Cytokinesis	3	15	0.00786371	NP_001604,NP_001017992,NP_005954
BP00173:Muscle contraction	3	15	0.0230957	NP_524144,NP_004534,NP_005954
BP00282:Mitosis	3	15	0.0733456	NP_001604,NP_001017992,NP_005954

## Sheet: 7d+
Term	Count	%	PValue	Genes
BP00285:Cell structure and motility	7	14.5833	0.086752	NP_067028,NP_112598,NP_000691,NP_000415,NP_000214,NP_705694
BP00048:mRNA splicing	5	10.4167	0.00213454	NP_003676,NP_036453,NP_003085,NP_003893,NP_008855
BP00047:Pre-mRNA processing	5	10.4167	0.00673927	NP_003676,NP_036453,NP_003085,NP_003893,NP_008855
BP00276:General vesicle transport	4	8.33333	0.0348764	NP_001074248,NP_000250,NP_001168,NP_003135
BP00073:Translational regulation	3	6.25	0.0189917	NP_003676,NP_001407,NP_003893

## Sheet: 1d+4d+
Term	Count	%	PValue	Genes
BP00285:Cell structure and motility	8	42.1053	0.000227415	NP_001605,NP_006132,NP_004030,NP_542376,NP_000384,NP_085080,NP_085072
BP00286:Cell structure	7	36.8421	0.000103302	NP_001605,NP_006132,NP_542376,NP_000384,NP_085080,NP_085072
BP00124:Cell adhesion	4	21.0526	0.0378089	NP_542376,NP_000384,NP_085080,NP_085072

## Sheet: 4d+7d+
Term	Count	%	PValue	Genes
BP00060:Protein metabolism and modification	15	35.7143	0.0071108	NP_031381,NP_057376,NP_001952,NP_000959,NP_004721,NP_006422,NP_003322,NP_005733,NP_003290,NP_001022,NP_002939,NP_000980,NP_001408,NP_114436,NP_055240
BP00061:Protein biosynthesis	7	16.6667	0.000765872	NP_001022,NP_002939,NP_001952,NP_000980,NP_000959,NP_001408,NP_004721
BP00203:Cell cycle	7	16.6667	0.0337396	NP_892021,NP_000029,NP_004528,NP_006077,NP_001005386,NP_005991,NP_006073
BP00286:Cell structure	6	14.2857	0.0263973	NP_001448,NP_002267,NP_006077,NP_001005386,NP_005991,NP_006073
BP00282:Mitosis	5	11.9048	0.01329	NP_892021,NP_006077,NP_001005386,NP_005991,NP_006073
BP00206:Chromosome segregation	4	9.52381	0.0029572	NP_892021,NP_006077,NP_005991,NP_006073
BP00062:Protein folding	4	9.52381	0.00889818	NP_003290,NP_057376,NP_031381,NP_006422
BP00047:Pre-mRNA processing	4	9.52381	0.0322408	NP_001005335,NP_003008,NP_002559,NP_002130
BP00287:Cell motility	4	9.52381	0.0576348	NP_001448,NP_006077,NP_005991,NP_006073
BP00048:mRNA splicing	3	7.14286	0.0908769	NP_001005335,NP_003008,NP_002130
BP00178:Stress response	3	7.14286	0.091716	NP_003290,NP_057376,NP_031381

## Sheet: 1d+4d+7d+
Term	Count	%	PValue	Genes
BP00125:Intracellular protein traffic	8	12.3077	0.0746581	XP_292596,NP_001040625,NP_057661,NP_997647,NP_006268,NP_699165,NP_001013861
BP00129:Endocytosis	6	9.23077	0.00363323	NP_001040625,NP_057661,NP_997647,NP_006268,NP_699165
BP00273:Chromatin packaging and remodeling	5	7.69231	0.00513501	NP_001035807,NP_778235,NP_061119,NP_002096,NP_004680
BP00168:Neurotransmitter release	3	4.61538	0.0598299	NP_001120694,NP_055325,NP_006268
BP00132:Receptor mediated endocytosis	3	4.61538	0.0663374	NP_057661,NP_699165
