# Supplementary material for: Network based transcription factor analysis of regenerating axolotl limbs
Source: BMC Bioinformatics. 2011 Mar 18;12:80. doi: 10.1186/1471-2105-12-80 (PMC3240668; doi:10.1186/1471-2105-12-80)
Supplement: Additional file 4 — The five most highly connected TFs with their target proteins. The gene symbols (from additional file 1) are defined for the target proteins of each TF. [file 1471-2105-12-80-S4.XLS]

## Sheet: Sheet1
TF	Target proteins
C-Myc	RPL12,EIF4A1,MSN,CCT2,ST3GAL5,H2AFZ,ARL1,ATP2A3,LIN28,ETF1,MCM3,APC,RPS28,PABPC1,EEF1A2,SNRPE,ZNF259,MYO1C,MNT,RPL15,EIF4B,TRAP1,HIST1H2BJ,TYK2,HSP90AB1,YWHAE,KHSRP,NAP1L1,RPL4,HNRNPAB,TTF2,H2AFY2,ACTG1,MTA1,H2AFX,SFRS3,TPI1,RPS19,HNRNPH2,TPM2,ENO1,RPL31,FBL,RPL23,PCMT1,PSMC4,SGMS1,ABCB10,OLA1,TPM1,HNRNPF,AK2,HSP90AA1,RPS6,TRIM24,KLF6,GLUD1,RPL22,HSP90B1,ISYNA1,SERBP1,GDI2,SLC25A13,HNRNPU,VDAC1,N…
SP1	MYH7,VDAC1,PLS3,PSMB8,CS,AOX1,MVP,MYH1,NR2C2,FN1,NME1,SULT1A3,KRT13,HSPB1,PCMT1,SND1,PABPC1,RPS19,RPL15,HSP90AB1,NOS1,ACTA2,FKBP10,MYH4,PTK6,MATN2,ALDOC,MICB,ST3GAL5,ETF1,HR,ALDOA,CACNA1A,P4HB,CDH5,ATP2A3,TPI1,MYH9,ACACB,RPL12,ISYNA1,EIF4A1,ASPH,NPC2,KLF6,COL4A4,KRT19,BHMT,COL2A1,COL1A1,RPS20,MME,TUBB3,PSMD7,GSTP1,
HNF4A	TBC1D17,PABPC1,FKBP10,CAMK2D,RPS6,RPS19,MCM3,BHMT,PSMD7,BIRC6,ARL1,CS,VDAC1,SULT1A3,ACTN1,CWC15,SND1,RPL12,SNRPD3,HSP90B1,ALDOC,NME1,RPS28,EPPK1,DHRS4,SLC25A13,AK2,IRS4,TBCK,PGM1,FUBP1,RPS20,CYP2C8,DSCR3,LSM4,RPL31,ATP5B,SERBP1,PCMT1,ACTA2,GNB2L1,INVS,SFRS1,ABCB10,IRF6,PSMC4
ESR1	ATP11A,DSCR3,ATP2A3,IL7R,ACTN4,CACNA2D3,BHMT,PABPC1,KRT19,PCMT1,MYOF,ALDOA,MCM3,ANXA1,MME,ISYNA1,NME1,FN1,SGMS1,ALDOC,NOS1,SYNE2,INVS,KRT13,SFRS1,ENO1
p53	ILF3,TRIM24,ANXA13,HSP90B1,ANXA4,GSTP1,E4F1,VWA5A,H2AFX,ANXA1,NME1,PTK6,ATP2A3,NOS1,HSPB1,SORBS1,MVP,HSP90AB1
