# Supplementary material for: Network based transcription factor analysis of regenerating axolotl limbs
Source: BMC Bioinformatics. 2011 Mar 18;12:80. doi: 10.1186/1471-2105-12-80 (PMC3240668; doi:10.1186/1471-2105-12-80)
Supplement: Additional file 5 — Pathways for the target proteins of c-Myc and SP1 in each up and downregulated group of proteins. The list of significant pathway names as obtained from MetaCore with their respective p-values for the target proteins of c-Myc and SP1 in each up and downregulated group of 1, 4 and 7 dpa. The pathways are arranged in decreasing order of significance within each group. [file 1471-2105-12-80-S5.XLS]

## Sheet: c-Myc_SP1
#	Pathways (c-Myc, SP1 target proteins)	p-value
1d-
1	Cell adhesion_Integrin-mediated cell adhesion and migration	0.0001126
2	Cytoskeleton remodeling_Cytoskeleton remodeling	0.0001881
3	Immune response_Antigen presentation by MHC class I	0.0003719
4	Glycolysis and gluconeogenesis (short map)	0.0004125
5	Mechanisms of CFTR activation by S-nitrosoglutathione (normal and CF)	0.0018
6	Cytoskeleton remodeling_Integrin outside-in signaling	0.00216
7	CFTR folding and maturation (norm and CF)	0.002401
1d+
1	Cytoskeleton remodeling_Regulation of actin cytoskeleton by Rho GTPases	3.403e-05
2	Cell adhesion_Cadherin-mediated cell adhesion	4.969e-05
3	Cell adhesion_Role of tetraspanins in the integrin-mediated cell adhesion	0.0001455
4	Cell adhesion_Chemokines and adhesion	0.0001611
5	Development_TGF-beta-dependent induction of EMT via RhoA, PI3K and ILK.	0.0002796
6	Cell adhesion_Integrin-mediated cell adhesion and migration	0.0003174
7	Development_Regulation of epithelial-to-mesenchymal transition (EMT)	0.0007422
8	Chemotaxis_Leukocyte chemotaxis	0.001225
9	Development_NOTCH-induced EMT	0.001278
10	wtCFTR and delta508 traffic / Clathrin coated vesicles formation (norm and CF)	0.001278
11	Cytoskeleton remodeling_ESR1 action on cytoskeleton remodeling and cell migration	0.001418
12	Cytoskeleton remodeling_Role of Activin A in cytoskeleton remodeling	0.001418
13	Cell adhesion_Endothelial cell contacts by non-junctional mechanisms	0.002045
14	Development_EDG5 and EDG3 in cell proliferation and differentiation	0.0024
15	Cell adhesion_Endothelial cell contacts by junctional mechanisms	0.0024
16	Muscle contraction_nNOS Signaling in Skeletal Muscle	0.002588
17	Cytoskeleton remodeling_Cytoskeleton remodeling	0.002851
18	Development_Osteopontin signaling in osteoclasts	0.003191
19	Development_Slit-Robo signaling	0.003191
20	Cytoskeleton remodeling_Fibronectin-binding integrins in cell motility	0.003405
21	Cytoskeleton remodeling_TGF, WNT and cytoskeletal remodeling	0.003623
22	Cell adhesion_Alpha-4 integrins in cell migration and adhesion	0.004087
23	Development_MAG-dependent inhibition of neurite outgrowth	0.004826
24	Cell adhesion_Histamine H1 receptor signaling in the interruption of cell barrier integrity	0.007076
25	Chemotaxis_Lipoxin inhibitory action on fMLP-induced neutrophil chemotaxis	0.0077
26	Cytoskeleton remodeling_Integrin outside-in signaling	0.008348
27	Cell adhesion_ECM remodeling	0.009365
4d-
1	Glycolysis and gluconeogenesis (short map)	1.024e-05
2	Cell adhesion_Integrin-mediated cell adhesion and migration	5.543e-05
3	Glycolysis and gluconeogenesis p. 2	0.0003318
4	Glycolysis and gluconeogenesis p. 2/ Rodent version	0.000365
5	Glycolysis and gluconeogenesis p. 2 / Human version	0.0006095
6	Cell adhesion_Chemokines and adhesion	0.0009479
7	Cytoskeleton remodeling_Cytoskeleton remodeling	0.001021
8	Development_TGF-beta-dependent induction of EMT via RhoA, PI3K and ILK.	0.00107
9	Cytoskeleton remodeling_Integrin outside-in signaling	0.001287
10	Cytoskeleton remodeling_TGF, WNT and cytoskeletal remodeling	0.001398
11	wtCFTR and delta508 traffic / Clathrin coated vesicles formation (norm and CF)	0.003126
12	Transcription_Role of heterochromatin protein 1 (HP1) family in transcriptional silencing	0.003817
13	Cytoskeleton remodeling_Regulation of actin cytoskeleton by Rho GTPases	0.004573
14	Glycolysis and gluconeogenesis p.3 / Human version	0.004975
15	Cell adhesion_Endothelial cell contacts by non-junctional mechanisms	0.004975
16	Glycolysis and gluconeogenesis p.3	0.004975
17	Fructose metabolism/ Rodent version	0.00579
18	Development_EDG5 and EDG3 in cell proliferation and differentiation	0.005826
19	Transcription_Role of Akt in hypoxia induced HIF1 activation	0.006275
4d+
1	Cell adhesion_Cadherin-mediated cell adhesion	9.094e-05
2	Cytoskeleton remodeling_Keratin filaments	0.000244
3	Cell adhesion_Role of tetraspanins in the integrin-mediated cell adhesion	0.000265
4	Cell adhesion_Chemokines and adhesion	0.0003553
5	Mechanisms of CFTR activation by S-nitrosoglutathione (normal and CF)	0.000507
6	Development_NOTCH-induced EMT	0.001897
7	wtCFTR and delta508 traffic / Clathrin coated vesicles formation (norm and CF)	0.001897
8	Cytoskeleton remodeling_ESR1 action on cytoskeleton remodeling and cell migration	0.002103
9	Chemotaxis_Leukocyte chemotaxis	0.002191
10	Cytoskeleton remodeling_Regulation of actin cytoskeleton by Rho GTPases	0.002782
11	Cell adhesion_Endothelial cell contacts by non-junctional mechanisms	0.003029
12	Cytoskeleton remodeling_Neurofilaments	0.003285
13	Cell adhesion_Endothelial cell contacts by junctional mechanisms	0.003551
14	Immune response_Antigen presentation by MHC class I	0.003827
15	Muscle contraction_nNOS Signaling in Skeletal Muscle	0.003827
16	Translation _Regulation of translation initiation	0.003827
17	Development_Osteopontin signaling in osteoclasts	0.004713
18	Development_Slit-Robo signaling	0.004713
19	Cell adhesion_Gap junctions	0.004713
20	Cytoskeleton remodeling_Fibronectin-binding integrins in cell motility	0.005027
21	Cell adhesion_Alpha-4 integrins in cell migration and adhesion	0.006026
22	Cytoskeleton remodeling_TGF, WNT and cytoskeletal remodeling	0.006377
7d-
1	Cell adhesion_Integrin-mediated cell adhesion and migration	1.231e-06
2	Glycolysis and gluconeogenesis (short map)	6.572e-06
3	Cytoskeleton remodeling_Integrin outside-in signaling	4.235e-05
4	Cell adhesion_Chemokines and adhesion	4.657e-05
5	Cytoskeleton remodeling_Cytoskeleton remodeling	5.123e-05
6	Cytoskeleton remodeling_TGF, WNT and cytoskeletal remodeling	7.68e-05
7	Cytoskeleton remodeling_Regulation of actin cytoskeleton by Rho GTPases	0.0001029
8	Cell adhesion_Endothelial cell contacts by non-junctional mechanisms	0.0001173
9	Glycolysis and gluconeogenesis p. 2	0.0002555
10	Glycolysis and gluconeogenesis p. 2/ Rodent version	0.0002812
11	Glycolysis and gluconeogenesis p. 2 / Human version	0.0004703
12	Development_TGF-beta-dependent induction of EMT via RhoA, PI3K and ILK.	0.0008278
13	wtCFTR and delta508 traffic / Clathrin coated vesicles formation (norm and CF)	0.002631
14	Transcription_Role of heterochromatin protein 1 (HP1) family in transcriptional silencing	0.003214
15	Glycolysis and gluconeogenesis p.3 / Human version	0.004192
16	Glycolysis and gluconeogenesis p.3	0.004192
17	Fructose metabolism/ Rodent version	0.004523
18	Cell adhesion_Cadherin-mediated cell adhesion	0.004912
19	Development_EDG5 and EDG3 in cell proliferation and differentiation	0.004912
20	Cell adhesion_Endothelial cell contacts by junctional mechanisms	0.004912
21	Transcription_Role of Akt in hypoxia induced HIF1 activation	0.005291
22	Development_Slit-Robo signaling	0.006508
23	Cytoskeleton remodeling_Fibronectin-binding integrins in cell motility	0.006939
24	Cell adhesion_Role of tetraspanins in the integrin-mediated cell adhesion	0.009788
25	Development_MAG-dependent inhibition of neurite outgrowth	0.009788
26	Development_Hedgehog and PTH signaling pathways in bone and cartilage development	0.009788
7d+
1	Mechanisms of CFTR activation by S-nitrosoglutathione (normal and CF)	3.29e-05
2	Immune response_Antigen presentation by MHC class I	0.0001681
3	Translation _Regulation of translation initiation	0.0001681
4	Cytoskeleton remodeling_Keratin filaments	0.0004003
5	Translation_Insulin regulation of translation	0.000633
6	CFTR folding and maturation (norm and CF)	0.001418
7	Development_NOTCH-induced EMT	0.002631
