# Supplementary material for: Network based transcription factor analysis of regenerating axolotl limbs
Source: BMC Bioinformatics. 2011 Mar 18;12:80. doi: 10.1186/1471-2105-12-80 (PMC3240668; doi:10.1186/1471-2105-12-80)
Supplement: Additional file 6 — Pathways for those target proteins not regulated by c-Myc and SP1 in each up and downregulated group of proteins. The list of significant pathway names obtained from MetaCore, with their respective p-values. The pathways are arranged in decreasing order of significance within each group. [file 1471-2105-12-80-S6.XLS]

## Sheet: others
#	Pathways - other proteins	p-value
1d-
1	Cytoskeleton remodeling_Keratin filaments	5.27e-10
2	Cytoskeleton remodeling_Regulation of actin cytoskeleton by Rho GTPases	5.644e-06
3	Cytoskeleton remodeling_Neurofilaments	8.001e-06
4	Cell cycle_Role of Nek in cell cycle regulation	2.214e-05
5	Development_MAG-dependent inhibition of neurite outgrowth	3.989e-05
6	Cell adhesion_Histamine H1 receptor signaling in the interruption of cell barrier integrity	8.726e-05
7	Cell adhesion_Integrin-mediated cell adhesion and migration	0.0001126
8	Cytoskeleton remodeling_Alpha-1A adrenergic receptor-dependent inhibition of PI3K	0.0001269
9	Chemotaxis_Inhibitory action of lipoxins on IL-8- and Leukotriene B4-induced neutrophil migration	0.0001543
10	Inhibitory action of Lipoxins on neutrophil migration	0.0002209
11	Regulation of CFTR activity (norm and CF)	0.0002364
12	Cell adhesion_Gap junctions	0.0005106
13	Cell cycle_Spindle assembly and chromosome separation	0.0006786
14	Immune response _CCR3 signaling in eosinophils	0.0007008
15	Muscle contraction_ GPCRs in the regulation of smooth muscle tone	0.00093
16	Cytoskeleton remodeling_Cytoskeleton remodeling	0.001999
17	Galactose metabolism	0.004227
18	Glycolysis and gluconeogenesis (short map)	0.005257
19	Blood coagulation_GPCRs in platelet aggregation	0.006181
20	Glycolysis and gluconeogenesis p.3 / Human version	0.007042
21	Proteolysis_Role of Parkin in the Ubiquitin-Proteasomal Pathway	0.007042
22	Glycolysis and gluconeogenesis p.3	0.007042
23	Blood coagulation_GPIb-IX-V-dependent platelet activation	0.007196
24	Muscle contraction_Delta-type opioid receptor in smooth muscle contraction	0.008237
25	Cell adhesion_Endothelial cell contacts by junctional mechanisms	0.008237
26	Neurophysiological process_GABA-A receptor life cycle	0.008866
27	Immune response_Antigen presentation by MHC class I	0.008866
28	Neurodisease_Parkin disorder under Parkinson disease	0.01019
1d+
4d-
1	Cytoskeleton remodeling_Regulation of actin cytoskeleton by Rho GTPases	2.431e-06
2	Development_MAG-dependent inhibition of neurite outgrowth	1.737e-05
3	Cell adhesion_Histamine H1 receptor signaling in the interruption of cell barrier integrity	3.824e-05
4	Cell adhesion_Integrin-mediated cell adhesion and migration	4.948e-05
5	Chemotaxis_Inhibitory action of lipoxins on IL-8- and Leukotriene B4-induced neutrophil migration	6.801e-05
6	Cytoskeleton remodeling_Alpha-1A adrenergic receptor-dependent inhibition of PI3K	6.811e-05
7	Inhibitory action of Lipoxins on neutrophil migration	9.772e-05
8	Immune response _CCR3 signaling in eosinophils	0.0003149
9	Muscle contraction_ GPCRs in the regulation of smooth muscle tone	0.0004199
10	Cytoskeleton remodeling_Keratin filaments	0.0004773
11	Cytoskeleton remodeling_Cytoskeleton remodeling	0.0009161
12	Galactose metabolism	0.002341
13	Transport_RAN regulation pathway	0.002652
14	wtCFTR and delta508 traffic / Clathrin coated vesicles formation (norm and CF)	0.002956
15	Blood coagulation_GPCRs in platelet aggregation	0.003446
16	Glycolysis and gluconeogenesis p.3 / Human version	0.004707
17	Glycolysis and gluconeogenesis p.3	0.004707
18	Muscle contraction_Delta-type opioid receptor in smooth muscle contraction	0.005513
19	Cell adhesion_Endothelial cell contacts by junctional mechanisms	0.005513
20	Neurophysiological process_GABA-A receptor life cycle	0.005938
4d+
1	Cell cycle_Role of Nek in cell cycle regulation	5.097e-06
2	Regulation of CFTR activity (norm and CF)	5.625e-05
3	Cytoskeleton remodeling_Neurofilaments	9.953e-05
4	Cell adhesion_Gap junctions	0.0001735
5	wtCFTR and deltaF508 traffic / Membrane expression (norm and CF)	0.0002532
6	Cytoskeleton remodeling_Keratin filaments	0.0003006
7	Proteolysis_Role of Parkin in the Ubiquitin-Proteasomal Pathway	0.003473
8	Neurodisease_Parkin disorder under Parkinson disease	0.00505
9	Cytoskeleton remodeling_Reverse signaling by ephrin B	0.005758
10	Cell cycle_Spindle assembly and chromosome separation	0.006508
11	Development_Role of CDK5 in neuronal development	0.006899
7d-
1	Cytoskeleton remodeling_Regulation of actin cytoskeleton by Rho GTPases	1.115e-06
2	Development_MAG-dependent inhibition of neurite outgrowth	8.035e-06
3	Cell adhesion_Histamine H1 receptor signaling in the interruption of cell barrier integrity	1.777e-05
4	Cell adhesion_Integrin-mediated cell adhesion and migration	2.304e-05
5	Chemotaxis_Inhibitory action of lipoxins on IL-8- and Leukotriene B4-induced neutrophil migration	3.174e-05
6	Cytoskeleton remodeling_Alpha-1A adrenergic receptor-dependent inhibition of PI3K	3.836e-05
7	Inhibitory action of Lipoxins on neutrophil migration	4.574e-05
8	Immune response _CCR3 signaling in eosinophils	0.0001491
9	Muscle contraction_ GPCRs in the regulation of smooth muscle tone	0.0001995
10	Cytoskeleton remodeling_Cytoskeleton remodeling	0.0004403
11	Galactose metabolism	0.00135
12	Blood coagulation_GPCRs in platelet aggregation	0.001997
13	Glycolysis and gluconeogenesis p.3 / Human version	0.003247
14	Glycolysis and gluconeogenesis p.3	0.003247
15	Muscle contraction_Delta-type opioid receptor in smooth muscle contraction	0.003807
16	Neurophysiological process_GABA-A receptor life cycle	0.004102
17	Cytoskeleton remodeling_TGF, WNT and cytoskeletal remodeling	0.007043
18	Glycogen metabolism	0.008433
7d+
1	Cytoskeleton remodeling_Keratin filaments	1.38e-05
